# Supplementary material for: Cortical plasticity is associated with blood–brain barrier modulation
Source: eLife. 2024 Jul 18;12:RP89611. doi: 10.7554/eLife.89611 (PMC11257677; doi:10.7554/eLife.89611)
Supplement: Figure 5—source data 1. [file elife-89611-fig5-data1.xlsx]

## Sheet: Figure 5f
	+ Task										- Task
PoG (c)	28.0248	87.1246	40.4246	61.0058	17.4796	19.1887					5.66038	40.4221	8.95342	10.4377	17.8222	8.61489	19.0175	9.82405	5.31532	5.98467
PoG (i)	51.0299	55.0558	38.8328	67.1406	32.7801	25.3144					7.6779	28.1735	9.26332	4.6875	21.0862	11.048	6.09663	16.3166	10.5531	16.7457
PrG (c)	17.4361	68.5984	27.2113	59.9164	12.3591	22.2673					4.19944	27.7184	12.8866	13.1706	13.2326	27.7503	15.6017	12.4584	6.8623	6.49308
PrG (i)	28.0718	49.1245	24.4168	61.2717	15.7876	15.9083					3.20386	32.3106	5.9291	12.6933	26.7645	8.67932	6.4303	7.3164	14.4771	9.49644

## Sheet: Figure 5g
	+ Task										- Task
Supplementary Motor Cortex (c)	8.97155	48.3696	19.964	31.5842	14.3333	4.41052					0.188679	9.34579	7.73381	14.4016	5.65068	20.8145	2.73224	13.2692	4.33996	6.81265
Supplementary Motor Cortex (i)	10.8168	41.0819	9.72803	30.3704	13.9147	13.6408					0	11.1111	0.211417	3.41463	6.98198	3.00231	14.8883	2.06897	3.57942	0.259067
Postcentral Gyrus (c)	28.0248	87.1246	40.4246	61.0058	17.4796	19.1887					5.66038	40.4221	8.95342	10.4377	17.8222	8.61489	19.0175	9.82405	5.31532	5.98467
Postcentral Gyrus (i)	51.0299	55.0558	38.8328	67.1406	32.7801	25.3144					7.6779	28.1735	9.26332	4.6875	21.0862	11.048	6.09663	16.3166	10.5531	16.7457
Pretcentral Gyrus (c)	17.4361	68.5984	27.2113	59.9164	12.3591	22.2673					4.19944	27.7184	12.8866	13.1706	13.2326	27.7503	15.6017	12.4584	6.8623	6.49308
Pretcentral Gyrus (i)	28.0718	49.1245	24.4168	61.2717	15.7876	15.9083					3.20386	32.3106	5.9291	12.6933	26.7645	8.67932	6.4303	7.3164	14.4771	9.49644
Thalamus (c)	8.06732	40.814	23.3729	23.9316	1.73962	14.1633					0	4.78589	3.59897	3.39196	4.10053	1.05263	0.998752	1.01523	2.63488	0
Thalamus (i)	6.99029	27.2951	43.9854	15.462	1.87085	35.2941					0	4.1555	0.953678	1.47256	1.3986	0.951087	0.394737	0.954979	0.66313	0
Middle occipital gyrus (c)	7.39419	25.2	16.0021	9.99435	10.6745	5.70856					7.95632	8.41121	7.94603	7.35502	13.2102	1.67939	10.2351	5.2161	8.67052	15.8683
Middle occipital gyrus (i)	7.06196	17.7023	22.3088	18.2705	7.01058	7.28692					11.5315	10.461	14.7664	4.10509	10.231	6.31769	7.79014	8.95765	6.38298	22.007
Medial frontal cortex (c)	3.49515	24.5902	5.69106	40.4661	10.4508	13.5189					4.79042	4.8913	2.20994	12.069	1.29032	22.7778	10.1266	8.69565	14.8148	1.80723
Medial frontal cortex (i)	10.5351	15.4158	13.7124	36.8932	10.4235	17.0248					1.43885	8.82353	3.10559	18.1818	1.2987	21.4765	26.2821	20.2797	11.9403	4.48718
